# Supplementary material for: The paradox of helping: Contradictory effects of scaffolding people with aphasia to communicate
Source: PLoS One. 2017 Aug 14;12(8):e0180708. doi: 10.1371/journal.pone.0180708 (PMC5555562; doi:10.1371/journal.pone.0180708)
Supplement: S1 File — (XLSX) [file pone.0180708.s001.xlsx]

## Sheet: Scaffolding Strategies
Participant	Scaffolding Strategy	Efficacy	Dyad 1	Dyad 2	Dyad 3	Dyad 4	Dyad 5	Dyad 6	Dyad 7	Dyad 8	Dyad 9	Dyad 10	Dyad 11	Dyad 12	Dyad 13	Dyad 14	Dyad 15	Dyad 16	Dyad 17	Dyad 18	Dyad 19	Dyad 20	Total
Communication partner	Checking agreement	Effective	3	4	8	0	3	3	8	1	0	5	0	1	4	1	5	1	14	2	2	1	66
Communication partner	Checking agreement	Ineffective	3	3	1	0	0	2	0	0	1	0	0	0	1	0	1	0	1	0	0	0	13
Person with aphasia	Checking agreement	Effective	0	0	0	0	0	0	0	0	0	0	0	0	0	0	0	1	0	0	0	0	1
Person with aphasia	Checking agreement	Ineffective	0	0	0	0	0	0	0	0	0	0	0	0	0	0	0	0	0	0	0	0	0
Communication partner	Speaking-for	Effective	2	3	6	1	1	1	1	3	1	0	0	1	1	5	0	5	2	1	0	0	34
Communication partner	Speaking-for	Ineffective	0	0	0	0	0	0	0	0	0	1	0	2	1	0	0	1	0	1	0	0	6
Person with aphasia	Speaking-for	Effective	0	0	0	1	0	0	0	0	0	0	0	0	0	0	0	0	0	0	0	0	1
Person with aphasia	Speaking-for	Ineffective	0	0	0	0	0	0	0	0	0	0	0	0	0	0	0	0	0	0	0	0	0
Communication partner	Reformulating	Effective	1	7	6	1	3	1	12	7	11	6	6	0	2	2	4	5	14	2	2	1	93
Communication partner	Reformulating	Ineffective	5	6	3	4	3	1	9	2	6	1	0	1	1	3	6	3	12	3	1	1	71
Person with aphasia	Reformulating	Effective	0	0	0	4	0	0	0	0	1	1	0	0	0	0	1	3	0	0	0	0	10
Person with aphasia	Reformulating	Ineffective	0	0	0	0	0	0	0	0	0	0	0	0	0	0	0	0	0	1	0	0	1
Communication partner	Praising	Effective	0	0	1	0	0	3	0	0	1	0	0	0	0	0	0	1	1	0	1	0	8
Communication partner	Praising	Ineffective	0	2	0	1	1	1	1	0	0	1	0	0	0	0	0	1	0	0	0	0	8
Person with aphasia	Praising	Effective	0	0	0	0	0	0	0	0	0	0	0	0	0	0	0	0	1	0	0	0	1
Person with aphasia	Praising	Ineffective	0	0	0	0	0	0	0	0	0	0	0	0	0	0	0	0	0	0	0	0	0
Communication partner	Repair initiations	Effective	2	3	1	2	3	1	6	4	4	1	0	0	3	4	5	1	17	2	1	0	60
Communication partner	Repair initiations	Ineffective	2	0	1	2	0	0	8	1	2	0	0	1	0	3	1	1	4	3	0	0	29
Person with aphasia	Repair initiations	Effective	0	1	0	0	0	1	0	3	1	0	0	0	0	0	0	1	1	0	0	0	8
Person with aphasia	Repair initiations	Ineffective	0	0	0	0	1	0	0	1	1	0	0	0	0	0	1	0	0	0	0	0	4
Communication partner	Offering options	Effective	4	6	5	5	6	3	11	5	3	10	3	2	4	2	9	3	14	5	2	1	103
Communication partner	Offering options	Ineffective	6	4	0	2	1	0	7	4	3	2	1	3	1	3	0	2	3	1	0	1	44
Person with aphasia	Offering options	Effective	0	2	1	2	1	1	1	1	0	3	4	0	0	0	1	2	0	1	2	1	23
Person with aphasia	Offering options	Ineffective	0	0	0	0	0	0	0	0	0	0	0	0	0	0	0	0	0	1	0	1	2
Communication partner	Correcting	Effective	0	0	0	0	0	0	1	0	0	0	0	0	0	0	2	3	0	0	0	0	6
Communication partner	Correcting	Ineffective	0	0	0	0	0	0	1	0	0	0	0	0	0	0	0	3	1	1	0	0	6
Person with aphasia	Correcting	Effective	0	0	0	0	0	0	0	0	0	0	0	0	0	0	0	0	0	0	0	0	0
Person with aphasia	Correcting	Ineffective	0	0	0	0	0	0	0	1	0	0	0	0	0	0	0	0	0	1	0	0	2
Communication partner	Steering	Effective	4	2	9	3	6	2	8	10	12	12	7	5	9	6	14	6	12	7	11	10	155
Communication partner	Steering	Ineffective	5	5	1	3	5	2	10	2	6	0	2	5	2	4	3	5	7	5	0	1	73
Person with aphasia	Steering	Effective	0	2	2	5	5	9	0	6	0	2	2	2	0	0	2	7	0	3	0	1	48
Person with aphasia	Steering	Ineffective	0	0	0	1	1	0	0	3	1	1	0	1	0	0	0	1	0	0	0	0	9
Communication partner	Reading aloud	Effective	5	0	4	0	0	0	6	5	2	6	3	4	8	4	3	4	4	1	5	7	71
Communication partner	Reading aloud	Ineffective	5	0	1	0	3	0	3	2	1	3	3	8	1	4	1	4	1	5	4	0	49
Person with aphasia	Reading aloud	Effective	0	0	0	0	5	11	0	0	0	3	0	0	0	0	0	7	0	0	0	0	26
Person with aphasia	Reading aloud	Ineffective	0	0	0	0	0	0	0	0	1	0	0	1	0	0	0	2	0	2	0	0	6
Communication partner	Prompting	Effective	2	4	5	7	7	7	10	5	8	7	0	0	1	8	12	8	10	3	1	1	106
Communication partner	Prompting	Ineffective	1	6	0	3	2	7	8	0	15	1	0	2	1	3	2	0	5	2	0	1	59
Person with aphasia	Prompting	Effective	0	10	2	3	0	2	2	3	0	1	1	3	0	3	1	4	4	5	0	1	45
Person with aphasia	Prompting	Ineffective	0	0	0	0	0	2	0	1	0	2	0	0	0	0	0	0	0	0	0	0	5
Communication partner	Sounding-out	Effective	0	0	0	0	0	0	6	0	0	0	0	0	0	0	0	7	0	3	0	0	16
Communication partner	Sounding-out	Ineffective	0	0	0	0	0	0	1	0	0	0	0	0	0	1	0	1	0	3	0	0	6
Person with aphasia	Sounding-out	Effective	0	0	0	0	0	1	2	0	0	0	0	0	0	0	0	3	0	0	0	0	6
Person with aphasia	Sounding-out	Ineffective	0	0	0	0	0	0	0	0	0	0	0	0	0	0	0	0	1	0	0	0	1
Communication partner	Directing	Effective	0	1	0	0	0	0	1	1	0	1	0	0	0	1	1	1	0	1	0	1	9
Communication partner	Directing	Ineffective	0	0	0	0	0	0	3	0	1	0	0	0	0	1	0	2	0	0	0	0	7
Person with aphasia	Directing	Effective	0	0	0	0	2	1	0	1	0	0	1	0	0	0	1	1	0	1	0	0	8
Person with aphasia	Directing	Ineffective	0	0	0	0	0	0	0	0	0	0	0	0	0	0	1	0	0	0	0	0	1
Communication partner	Other-repetition	*	0	3	6	1	0	3	2	7	3	3	1	2	0	0	0	3	2	0	1	1	38
Person with aphasia	Other-repetition	*	0	4	1	0	1	3	2	2	1	2	0	1	0	0	1	6	11	0	0	0	35
Communication partner	Demonstrating understanding	*	0	1	6	6	1	2	0	2	0	2	5	0	0	2	2	11	1	1	1	0	43
Person with aphasia	Demonstrating understanding	*	0	7	1	2	0	1	1	3	7	8	1	2	0	3	1	6	12	3	0	0	58
Communication partner	Assistive technology	Effective	0	4	0	0	0	0	1	0	0	0	0	0	0	0	0	0	1	0	0	0	6
Communication partner	Assistive technology	Ineffective	0	2	0	0	0	0	0	0	0	0	0	0	0	0	0	0	1	0	0	0	3
Person with aphasia	Assistive technology	Effective	0	0	0	0	0	0	2	0	0	0	0	0	0	0	0	0	4	0	0	0	6
Person with aphasia	Assistive technology	Ineffective	0	0	0	0	0	0	2	0	2	0	0	0	0	0	0	0	2	0	0	0	6
Communication partner	Gesturing	*	10	13	1	0	1	4	15	2	3	3	0	2	2	8	4	23	22	3	4	2	122
Person with aphasia	Gesturing	*	15	11	8	3	0	10	21	12	11	1	1	6	8	25	14	23	19	19	5	3	215
* Efficacy could not be assessed because the scaffolding has indeterminate responses.

## Sheet: Initiation-Response Analysis
Participant	IR Score	Turn Category	Dyad 1	Dyad 2	Dyad 3	Dyad 4	Dyad 5	Dyad 6	Dyad 7	Dyad 8	Dyad 9	Dyad 10	Dyad 11	Dyad 12	Dyad 13	Dyad 14	Dyad 15	Dyad 16	Dyad 17	Dyad 18	Dyad 19	Dyad 20	Total
Communication partner	1	Inadequate minimal response	0	0	0	0	0	1	0	0	1	1	0	0	1	0	1	4	1	5	0	0	15
Person with aphasia	1	Inadequate minimal response	8	4	9	6	5	5	41	11	14	9	1	3	7	15	11	12	39	7	5	0	212
Communication partner	2	Adequate minimal response to adjacent turn	2	1	1	5	4	8	4	11	0	6	14	2	0	7	6	23	9	4	1	2	110
Person with aphasia	2	Adequate minimal response to adjacent turn	14	17	19	10	15	15	32	26	13	19	8	5	12	24	26	29	41	10	12	8	355
Communication partner	2	Non-initiative question asking interlocutor for repetition, confirmation, or clarification of preceding turn	6	2	14	1	4	4	5	4	6	4	0	0	5	2	10	3	17	1	2	0	90
Person with aphasia	2	Non-initiative question asking interlocutor for repetition, confirmation, or clarification of preceding turn	1	3	0	0	1	0	0	0	0	3	0	0	0	1	0	2	2	5	0	0	18
Communication partner	3	Adequate minimal response to nonadjacent turn	0	2	2	2	0	0	1	2	0	0	0	0	0	1	0	2	0	0	0	0	12
Person with aphasia	3	Adequate minimal response to nonadjacent turn	2	2	1	3	2	0	2	0	0	0	1	0	1	1	0	2	1	1	0	1	20
Communication partner	3	Closing topic	4	1	5	0	3	2	0	0	1	3	2	0	0	6	2	7	5	2	2	2	47
Person with aphasia	3	Closing topic	0	1	0	0	0	0	0	0	0	0	0	0	0	1	0	2	0	1	0	0	5
Communication partner	3	Preparatory initiative of a new topic e.g., a proposal	0	1	1	3	2	2	0	0	0	0	1	0	1	1	0	0	3	0	0	0	15
Person with aphasia	3	Preparatory initiative of a new topic e.g., a proposal	0	0	0	0	0	0	0	0	0	2	0	0	0	1	0	0	0	2	0	0	5
Communication partner	3	Weak initiative by self-repetition, reformulation, or continuation of a prior turn	1	3	0	2	1	2	4	6	1	1	0	1	0	2	0	4	13	3	3	0	47
Person with aphasia	3	Weak initiative by self-repetition, reformulation, or continuation of a prior turn	0	0	0	0	0	2	0	0	2	0	0	0	0	0	1	5	0	2	0	0	12
Communication partner	3	Weak initiative linking to the preceding turn	4	6	1	2	6	6	5	9	2	14	2	0	1	7	4	14	2	4	2	2	93
Person with aphasia	3	Weak initiative linking to the preceding turn	1	6	1	4	6	3	2	13	2	9	6	1	0	0	4	10	2	2	2	6	80
Communication partner	4	Strong initiative by self-repetition, reformulation, or continuation of a prior turn	4	1	1	1	1	1	17	3	2	1	0	0	0	3	3	4	8	0	1	0	51
Person with aphasia	4	Strong initiative by self-repetition, reformulation, or continuation of a prior turn	0	0	0	1	0	1	0	1	1	0	0	0	0	0	0	0	0	0	0	0	4
Communication partner	4	Strong initiative linking to the preceding turn	1	9	4	4	4	4	10	3	4	9	1	6	3	4	5	3	5	2	1	0	82
Person with aphasia	4	Strong initiative linking to the preceding turn	0	3	0	1	0	0	0	1	0	0	0	0	0	0	3	0	0	0	0	0	8
Communication partner	4	Weak initiative ignoring interjacent initiative	1	1	1	1	0	4	1	0	1	0	1	0	1	2	1	0	2	0	0	2	19
Person with aphasia	4	Weak initiative ignoring interjacent initiative	0	0	0	0	0	1	0	0	0	1	0	0	0	0	0	1	0	0	0	0	3
Communication partner	4	Weak initiative linking to a distant turn	1	9	2	1	4	7	7	13	2	0	0	1	3	2	1	3	8	2	1	0	67
Person with aphasia	4	Weak initiative linking to a distant turn	0	0	3	1	0	3	1	2	0	2	3	0	0	0	1	1	1	1	0	0	19
Communication partner	4	Weak initiative non-focally linked to interlocutor’s adjacent turn	0	1	0	0	1	1	1	1	0	0	0	0	0	0	0	0	0	4	0	0	9
Person with aphasia	4	Weak initiative non-focally linked to interlocutor’s adjacent turn	0	1	0	0	0	0	0	1	0	0	0	0	0	0	0	0	0	3	0	0	5
Communication partner	5	Strong initiative ignoring interjacent initiative	0	0	1	1	1	2	2	0	2	1	0	0	1	1	2	0	0	0	0	1	15
Person with aphasia	5	Strong initiative ignoring interjacent initiative	0	0	0	0	0	0	0	0	0	0	0	0	0	0	0	0	0	0	0	0	0
Communication partner	5	Strong initiative linking to a distant turn	0	2	1	2	5	1	13	3	2	1	1	1	2	3	11	3	8	0	0	0	59
Person with aphasia	5	Strong initiative linking to a distant turn	0	0	0	0	0	1	0	0	0	1	0	0	0	0	0	0	0	0	0	0	2
Communication partner	5	Strong initiative non-focally linked to interlocutor’s adjacent turn	0	0	0	0	0	0	2	1	2	0	0	0	0	0	0	0	0	0	0	0	5
Person with aphasia	5	Strong initiative non-focally linked to interlocutor’s adjacent turn	0	0	0	0	1	0	0	0	0	0	0	0	0	0	0	0	0	0	0	0	1
Communication partner	5	Weak initiative with no link to any preceding turn	1	0	1	1	1	1	2	3	0	1	0	1	0	1	2	1	1	1	0	4	22
Person with aphasia	5	Weak initiative with no link to any preceding turn	0	0	0	3	4	10	0	2	2	0	2	3	0	0	4	7	0	0	0	0	37
Communication partner	6	Strong initiative with no link to a preceding turn	9	4	6	6	4	1	9	7	12	7	7	4	7	8	7	8	9	5	8	3	131
Person with aphasia	6	Strong initiative with no link to a preceding turn	0	2	0	1	0	1	0	0	0	3	0	0	0	0	0	2	0	0	0	1	10

## Sheet: Resisting and Requesting Help
Participant	Indicators	Dyad 1	Dyad 2	Dyad 3	Dyad 4	Dyad 5	Dyad 6	Dyad 7	Dyad 8	Dyad 9	Dyad 10	Dyad 11	Dyad 12	Dyad 13	Dyad 14	Dyad 15	Dyad 16	Dyad 17	Dyad 18	Dyad 19	Dyad 20	Total
Communication partner	Requesting help	0	0	0	0	0	1	0	0	0	0	0	0	0	0	0	0	0	0	0	0	1
Person with aphasia	Requesting help	0	4	2	1	0	1	3	3	0	2	0	1	0	5	1	10	3	7	1	0	44
Communication partner	Resisting help	0	1	0	0	0	0	0	0	0	0	5	3	0	1	0	0	0	3	1	0	14
Person with aphasia	Resisting help	0	0	3	2	4	6	3	5	1	2	0	0	0	0	3	4	1	0	0	2	36
Communication partner	Disagreeing	0	1	0	0	1	0	1	2	1	4	0	0	0	0	1	0	1	0	1	1	14
Person with aphasia	Disagreeing	0	3	1	2	3	1	2	3	0	2	1	0	1	0	2	4	2	4	0	1	32
Communication partner	Interrupting	0	3	4	10	7	3	7	5	0	6	3	3	2	3	1	12	5	4	2	2	82
Person with aphasia	Interrupting	4	4	10	9	5	14	7	13	2	10	8	1	4	7	3	14	11	4	1	2	133

## Sheet: Total Words Spoken by Dyad
Dyad	Number of Words Spoken by the Communication Partner	Number of Words Spoken by the Person with Aphasia	Total
1	385	27	412
2	459	128	587
3	381	82	463
4	341	172	513
5	390	237	627
6	432	317	749
7	600	190	790
8	480	258	738
9	445	55	500
10	624	321	945
11	255	144	399
12	288	44	332
13	393	40	433
14	411	84	495
15	375	160	535
16	624	323	947
17	656	216	872
18	186	229	415
19	288	47	335
20	235	47	282
Total	8248	3121	11369
Average	412.4	156.05	568.45
